# Supplementary material for: Pharmaco-Metabolomics of Inhaled Corticosteroid Response in Individuals with Asthma
Source: J Pers Med. 2021 Nov 4;11(11):1148. doi: 10.3390/jpm11111148 (PMC8622526; doi:10.3390/jpm11111148)
Supplement: Supplementary file 1 [file jpm-11-01148-s001.zip › Supplementary_Tables_AgebyMetab_ICS.xlsx]

## Sheet: Table S1
Table S1. Metabolite associations with exacerbation counts (continuous outcome/number of exacerbations). The list is sorted by the P-value (glm quasipoisson). 65 metabolites in the metabolite as main effect model were significant at nominal P threshold. However, top 8 metabolites were also significant based on effective number of tests (ENT) bonferroni threshold Pvalue of 6.2E-04; with 81 PCs exp…
				Metabolite main effect associations
BIOCHEMICAL	SUPER.PATHWAY	SUB.PATHWAY	Estimate	P	CI2.5.	CI97.5.	model_type
cortisone	Lipid	Corticosteroids	-0.545576	2.90365e-05	-0.788532	-0.288817	X1769
mannitol/sorbitol	Carbohydrate	Fructose, Mannose and Galactose Metabolism	0.901589	5.9265e-05	0.474243	1.33305	X46142
cortisol	Lipid	Corticosteroids	-0.608213	7.11327e-05	-0.891854	-0.304005	X1712
urea	Amino Acid	Urea cycle; Arginine and Proline Metabolism	1.50397	7.7835e-05	0.777216	2.23215	X1670
5-methylthioadenosine (MTA)	Amino Acid	Polyamine Metabolism	1.49104	0.000224362	0.696132	2.24447	X1419
tetradecanedioate (C14-DC)	Lipid	Fatty Acid, Dicarboxylate	-0.707066	0.000361944	-1.0765	-0.313513	X35669
hexadecanedioate (C16-DC)	Lipid	Fatty Acid, Dicarboxylate	-1.054	0.000371157	-1.62489	-0.485913	X35678
X - 13529 - retired for 1-carboxyethylvaline			1.21936	0.000375312	0.584628	1.89442	X46643
serine	Amino Acid	Glycine, Serine and Threonine Metabolism	-1.62574	0.000657054	-2.55338	-0.715793	X1648
21-hydroxypregnenolone disulfate	Lipid	Pregnenolone Steroids	-0.498894	0.000966089	-0.778961	-0.194542	X46115
pregnanediol-3-glucuronide	Lipid	Progestin Steroids	-0.506671	0.00377806	-0.850969	-0.173441	X40708
N-acetyl-2-aminooctanoate*	Lipid	Fatty Acid, Amino	0.783768	0.00452587	0.259792	1.32259	X62059
X - 21364			-0.493506	0.00456725	-0.820721	-0.144648	X46409
X - 21792			-0.539817	0.00512961	-0.905838	-0.15716	X46968
X - 11564			1.18356	0.00562225	0.344089	1.99905	X46260
margaroylcarnitine (C17)*	Lipid	Fatty Acid Metabolism(Acyl Carnitine)	-1.13831	0.00627132	-1.94397	-0.32807	X57512
X - 12844			-0.495788	0.00739682	-0.841247	-0.121522	X46633
imidazole propionate	Amino Acid	Histidine Metabolism	0.581224	0.00809265	0.161932	1.01272	X40730
N-trimethyl 5-aminovalerate	Amino Acid	Lysine Metabolism	0.910145	0.00815762	0.235594	1.57137	X57687
caprate (10:0)	Lipid	Medium Chain Fatty Acid	-0.625813	0.00878394	-1.07449	-0.146413	X1642
X - 12798			-0.525258	0.0098845	-0.901165	-0.105186	X46624
6-oxopiperidine-2-carboxylate	Amino Acid	Lysine Metabolism	0.952784	0.0114531	0.25679	1.70427	X43231
16a-hydroxy DHEA 3-sulfate	Lipid	Androgenic Steroids	-0.480678	0.0115727	-0.844118	-0.104641	X38168
X - 21470			-0.424837	0.0125877	-0.757471	-0.0953623	X46515
N-acetyltaurine	Amino Acid	Methionine, Cysteine, SAM and Taurine Metabolism	0.837171	0.0132119	0.191088	1.5013	X48187
X - 12459			-0.606031	0.0132167	-1.08433	-0.133321	X33904
X - 15492			-0.580022	0.0132605	-1.04582	-0.133559	X46662
X - 18345			0.526404	0.0135859	0.104902	0.93412	X47342
orotate	Nucleotide	Pyrimidine Metabolism, Orotate containing	-0.57866	0.0139529	-0.994573	-0.0658232	X1505
X - 15497 - retired for 1-carboxyethylphenylalanine			0.719387	0.0146286	0.151477	1.29487	X46473
N-acetyltyrosine	Amino Acid	Tyrosine Metabolism	0.675716	0.0147911	0.168394	1.24988	X32390
cystine	Amino Acid	Methionine, Cysteine, SAM and Taurine Metabolism	0.663913	0.0167481	0.131762	1.21233	X56
erythronate*	Carbohydrate	Aminosugar Metabolism	1.05366	0.018178	0.146096	1.88274	X42420
hydantoin-5-propionic acid	Amino Acid	Histidine Metabolism	0.592219	0.0201838	0.110183	1.09738	X40473
3-hydroxyhexanoate	Lipid	Fatty Acid, Monohydroxy	-0.761397	0.0212842	-1.40517	-0.12133	X53230
pregnenediol sulfate (C21H34O5S)*	Lipid	Pregnenolone Steroids	-0.432366	0.0214386	-0.780856	-0.0477811	X32619
arabitol/xylitol	Carbohydrate	Pentose Metabolism	0.93879	0.0221722	0.118082	1.71563	X48885
homoarginine	Amino Acid	Urea cycle; Arginine and Proline Metabolism	-0.748185	0.0224307	-1.3873	-0.112495	X22137
5alpha-pregnan-3beta,20alpha-diol monosulfate (2)	Lipid	Progestin Steroids	-0.377077	0.0225082	-0.702551	-0.0590944	X37200
N-acetyl-1-methylhistidine*	Amino Acid	Histidine Metabolism	0.558626	0.023028	0.0771853	1.03344	X43255
X - 12906			0.547303	0.0233475	0.0960856	1.03715	X47955
cholate	Lipid	Primary Bile Acid Metabolism	0.415515	0.0234033	0.0528385	0.76567	X22842
sucrose	Carbohydrate	Disaccharides and Oligosaccharides	0.391984	0.0255079	0.0581544	0.741344	X1519
X - 12846			-0.499059	0.0261826	-0.95009	-0.0734946	X46634
androsterone glucuronide	Lipid	Androgenic Steroids	-0.428082	0.0278343	-0.801857	-0.0433597	X61846
androstenediol (3alpha, 17alpha) monosulfate (2)	Lipid	Androgenic Steroids	-0.428265	0.0279242	-0.806885	-0.0463932	X37207
X - 21441			-0.407552	0.0284013	-0.770149	-0.0445953	X46486
andro steroid monosulfate C19H28O6S (1)*	Lipid	Androgenic Steroids	-0.426971	0.028959	-0.818099	-0.0545876	X32827
glutarate (C5-DC)	Lipid	Fatty Acid, Dicarboxylate	0.622244	0.0289727	0.0821818	1.18726	X396
homocitrulline	Amino Acid	Urea cycle; Arginine and Proline Metabolism	0.628262	0.0316953	0.0766362	1.21119	X22138
X - 21410			-0.339942	0.0318175	-0.650326	-0.0315735	X46455
hexanoylcarnitine (C6)	Lipid	Fatty Acid Metabolism(Acyl Carnitine)	-0.634201	0.0328012	-1.20531	-0.0521684	X32328
gamma-glutamyltyrosine	Peptide	Gamma-glutamyl Amino Acid	0.882857	0.0334328	0.0757837	1.6863	X2734
N-acetylthreonine	Amino Acid	Glycine, Serine and Threonine Metabolism	0.986594	0.0361521	0.0885641	1.91313	X33939
X - 11444			-0.33139	0.0380559	-0.631791	-0.00696077	X46460
gamma-glutamylleucine	Peptide	Gamma-glutamyl Amino Acid	0.814584	0.040458	0.0308722	1.5772	X18369
X - 24953			0.3996	0.0406323	0.0349354	0.799012	X57720
fumarate	Energy	TCA Cycle	0.845466	0.0413885	0.126797	1.6992	X1643
kynurenate	Amino Acid	Tryptophan Metabolism	0.714042	0.042646	0.0420177	1.41238	X1417
X - 12472			-0.471708	0.0431779	-0.923634	-0.0153449	X46628
5-(galactosylhydroxy)-L-lysine	Amino Acid	Lysine Metabolism	-0.518225	0.0437852	-1.00167	0.00499104	X43582
phosphate	Energy	Oxidative Phosphorylation	1.18376	0.0439791	0.0781634	2.35962	X42109
pregnenediol disulfate (C21H34O8S2)*	Lipid	Pregnenolone Steroids	-0.389774	0.0472187	-0.759478	0.00676835	X32562
etiocholanolone glucuronide	Lipid	Androgenic Steroids	-0.359044	0.0479314	-0.712567	-0.00339273	X47112
formiminoglutamate	Amino Acid	Histidine Metabolism	0.530268	0.0484071	0.0222054	1.06293	X43493

## Sheet: Table S2
Table S2. Metabolite associations with exacerbation counts in females (n=133 females, continuous outcome/number of exacerbations). The list is sorted by the P-value (glm quasipoisson). We tested only eight metabolites that were significant in Table 1 at ENT85% bonferroni threshold of 6.2E-04. All except hexadecanedioate would be significant if we use a bonferroni threshold of 6.25e-03 (0.05/8 tes…
BIOCHEMICAL	SUPER.PATHWAY	SUB.PATHWAY	KEGG	Group.HMDB	Estimate	P	X2.5.	X97.5.
mannitol/sorbitol	Carbohydrate	Fructose, Mannose and Galactose Metabolism	C00794	HMDB00247	0.968058	2.86664e-05	0.533794	1.41053
urea	Amino Acid	Urea cycle; Arginine and Proline Metabolism	C00086	HMDB00294	1.79329	6.43206e-05	0.945279	2.64605
5-methylthioadenosine (MTA)	Amino Acid	Polyamine Metabolism	C00170	HMDB01173	1.6601	7.61342e-05	0.846107	2.44075
X - 13529 - retired for 1-carboxyethylvaline					1.20657	0.00100414	0.530649	1.92867
cortisone	Lipid	Corticosteroids	C00762	HMDB02802	-0.466483	0.00166195	-0.742159	-0.168857
tetradecanedioate (C14-DC)	Lipid	Fatty Acid, Dicarboxylate		HMDB00872	-0.643069	0.00511055	-1.06885	-0.180766
cortisol	Lipid	Corticosteroids	C00735	HMDB00063	-0.50313	0.0052224	-0.83612	-0.137411
hexadecanedioate (C16-DC)	Lipid	Fatty Acid, Dicarboxylate	C19615	HMDB00672	-0.799494	0.0311871	-1.53447	-0.095048

## Sheet: Table S3
Table S3. Metabolite associations with exacerbation counts in males (n=32 males, continuous outcome/number of exacerbations). The list is sorted by the P-value (glm quasipoisson). We tested only eight metabolites that were significant in Table 1 at ENT85% bonferroni threshold of 6.2E-04. We have less power here to detect robust associations)
BIOCHEMICAL	SUPER.PATHWAY	SUB.PATHWAY	KEGG	Group.HMDB	Estimate	P	X2.5.	X97.5.
hexadecanedioate (C16-DC)	Lipid	Fatty Acid, Dicarboxylate	C19615	HMDB00672	-1.76236	0.00451076	-3.06672	-0.786843
cortisone	Lipid	Corticosteroids	C00762	HMDB02802	-1.25758	0.010838	-2.32794	-0.450175
cortisol	Lipid	Corticosteroids	C00735	HMDB00063	-1.36588	0.0161649	-2.63336	-0.448183
tetradecanedioate (C14-DC)	Lipid	Fatty Acid, Dicarboxylate		HMDB00872	-1.18515	0.0191857	-2.22919	-0.302953
urea	Amino Acid	Urea cycle; Arginine and Proline Metabolism	C00086	HMDB00294	1.64709	0.16411	-0.752284	4.02732
X - 13529 - retired for 1-carboxyethylvaline					1.40491	0.203904	-0.357521	4.00466
5-methylthioadenosine (MTA)	Amino Acid	Polyamine Metabolism	C00170	HMDB01173	-1.19901	0.51881	-5.12067	2.19913
mannitol/sorbitol	Carbohydrate	Fructose, Mannose and Galactose Metabolism	C00794	HMDB00247	0.564836	0.539026	-1.30275	2.48074

## Sheet: Table S4
Table S4. Age-metabolite associations with exacerbation counts (continuous outcome/number of exacerbations). The list is sorted by the P-value of the age-metabolite analysis (glm quasipoisson). 38 metabolites were significant at nominal threshold, however none passed the ENT Pvalue threshold. The results from the metabolite and age as main effect for the 38 metabolites are also included
			Age*metabolite associations					Metabolite main effect associations				Age main effect associations
BIOCHEMICAL	SUPER.PATHWAY	SUB.PATHWAY	Estimate.age.metab	P.age.metab	CI2.5.age.metab	CI97.5.age.metab	model_type	Estimate.metab	P.metab	CI2.5.metab	CI97.5.metab	Estimate.age	P.age	CI2.5.age	CI97.5.age
lactate	Carbohydrate	Glycolysis, Gluconeogenesis, and Pyruvate Metabolism	-1.57756	0.00364953	-2.62034	-0.531577	ageN:X527	0.212387	0.629618	-0.650466	1.07564	0.0978784	0.611168	-0.268964	0.488707
X - 12847			-0.570063	0.00495438	-0.950777	-0.163481	ageN:X46364	0.147963	0.419977	-0.206159	0.513442	0.091435	0.631052	-0.271029	0.47848
X - 23641			-0.739875	0.0058671	-1.2788	-0.23891	ageN:X49517	0.186479	0.441899	-0.289779	0.663899	0.0718386	0.71644	-0.304485	0.473757
fructose	Carbohydrate	Fructose, Mannose and Galactose Metabolism	-1.34255	0.00652439	-2.30545	-0.389977	ageN:X48195	0.348406	0.245618	-0.236008	0.930943	0.11818	0.532963	-0.242279	0.503623
glycoursodeoxycholate	Lipid	Secondary Bile Acid Metabolism	-0.69877	0.00712163	-1.19994	-0.193597	ageN:X39379	0.360575	0.103844	-0.0641734	0.802462	0.101611	0.583038	-0.251302	0.477346
X - 12472			0.512399	0.00748993	0.123321	0.872811	ageN:X46628	-0.471708	0.0431779	-0.923634	-0.0153449	0.141168	0.446894	-0.213516	0.515856
3-hydroxydecanoate	Lipid	Fatty Acid, Monohydroxy	0.649649	0.00767877	0.1763	1.11874	ageN:X22053	-0.354385	0.0821338	-0.732749	0.0643662	0.116707	0.520377	-0.228782	0.48533
ursodeoxycholate	Lipid	Secondary Bile Acid Metabolism	-0.688587	0.00805547	-1.19664	-0.186962	ageN:X1605	0.349559	0.104846	-0.0599303	0.781345	0.100848	0.601124	-0.266321	0.493426
phenylalanyltryptophan	Peptide	Dipeptide	1.12613	0.00838356	0.342496	1.98582	ageN:X41377	-0.0613527	0.810929	-0.531416	0.481844	0.110943	0.560691	-0.252143	0.498662
X - 12812			0.752925	0.00920153	0.212743	1.33955	ageN:X46986	-0.095044	0.646608	-0.506399	0.308365	0.128313	0.511349	-0.243558	0.524766
X - 24243			-1.10648	0.0121765	-1.98824	-0.280301	ageN:X52286	0.538633	0.0736249	-0.00835867	1.16023	0.0873135	0.637382	-0.265168	0.46373
X - 24295			-1.36789	0.0143797	-2.46031	-0.283917	ageN:X52483	0.458548	0.238175	-0.265403	1.23829	0.104608	0.574054	-0.249145	0.483055
X - 17327			0.570588	0.014485	0.126539	1.03366	ageN:X47000	-0.178254	0.344526	-0.546758	0.193494	0.125442	0.507509	-0.235167	0.509487
X - 21821			0.583792	0.0145647	0.138681	1.0685	ageN:X46998	-0.116868	0.578721	-0.538991	0.289554	0.0899944	0.640695	-0.279902	0.479477
octadecadienedioate (C18:2-DC)*	Lipid	Fatty Acid, Dicarboxylate	0.78888	0.0150449	0.158936	1.42136	ageN:X61860	-0.281452	0.28792	-0.760759	0.2726	0.12043	0.518053	-0.2346	0.498242
X - 12101			0.847013	0.0189564	0.16312	1.55274	ageN:X47642	0.0964621	0.756402	-0.525881	0.691559	0.106602	0.576055	-0.255982	0.494568
X - 12283			0.671473	0.0216535	0.145015	1.28231	ageN:X47708	-0.091967	0.713031	-0.60646	0.380407	0.0894081	0.651741	-0.292777	0.487139
X - 24549			-0.633389	0.0223082	-1.20837	-0.134481	ageN:X52870	0.0247439	0.908883	-0.388148	0.463892	0.106686	0.578555	-0.259354	0.496867
X - 23782			0.864495	0.0226337	0.122763	1.59995	ageN:X49681	-0.253447	0.452485	-0.920908	0.400841	0.133442	0.486296	-0.232472	0.521699
X - 16938			0.805941	0.0259944	0.0901675	1.49906	ageN:X46511	-0.240109	0.404429	-0.784217	0.346064	0.106827	0.573439	-0.254064	0.492863
propionylglycine	Lipid	Fatty Acid Metabolism (also BCAA Metabolism)	-0.689391	0.0269705	-1.30954	-0.097623	ageN:X31932	0.357632	0.119262	-0.0730906	0.828119	0.0764242	0.674348	-0.269623	0.446239
propionylcarnitine (C3)	Lipid	Fatty Acid Metabolism (also BCAA Metabolism)	-1.03609	0.0296316	-1.95297	-0.109961	ageN:X32452	-0.0992779	0.820546	-0.949366	0.76402	0.113203	0.556521	-0.252305	0.505529
isoleucylalanine	Peptide	Dipeptide	0.610274	0.0311364	0.0734915	1.17154	ageN:X40046	-0.180775	0.439949	-0.638175	0.280502	0.0986807	0.605516	-0.265145	0.486864
X - 17690			-0.539809	0.0320919	-1.02107	-0.0533249	ageN:X46710	0.225576	0.258379	-0.154262	0.628104	0.0768989	0.68695	-0.28568	0.465223
X - 23585			0.425408	0.0325418	0.0113039	0.789925	ageN:X49461	0.231651	0.321872	-0.206613	0.70738	0.124979	0.508617	-0.235076	0.508926
X - 18922			0.42971	0.0348756	0.0142861	0.816485	ageN:X46700	-0.286028	0.190906	-0.697106	0.162315	0.169395	0.382463	-0.199709	0.56255
3-hydroxyoctanoate	Lipid	Fatty Acid, Monohydroxy	0.552224	0.035731	0.0588498	1.07755	ageN:X22001	-0.269236	0.157769	-0.628281	0.118981	0.0997969	0.582643	-0.247003	0.46738
hexanoylglutamine	Lipid	Fatty Acid Metabolism (Acyl Glutamine)	0.481821	0.0358515	0.028096	0.925079	ageN:X54907	-0.333543	0.126178	-0.750768	0.102116	0.0992134	0.589234	-0.251483	0.471799
X - 07765			-0.527737	0.0367355	-1.02473	-0.0501347	ageN:X46590	0.120079	0.581213	-0.274274	0.578929	0.110383	0.563011	-0.252826	0.498779
carnitine	Lipid	Carnitine Metabolism	-1.40594	0.0380436	-2.77603	-0.136536	ageN:X15500	0.23756	0.638068	-0.700216	1.27708	0.105298	0.581666	-0.258176	0.494663
X - 17351			0.460299	0.039813	0.0442261	0.915351	ageN:X48001	-0.246172	0.212461	-0.639635	0.13592	0.0644096	0.736926	-0.303436	0.451314
5alpha-androstan-3alpha,17beta-diol monosulfate (1)	Lipid	Androgenic Steroids	-0.498635	0.0402299	-0.997773	-0.0546415	ageN:X37186	0.0440391	0.827418	-0.341221	0.453772	0.103155	0.593897	-0.267655	0.494657
3-methyl-2-oxovalerate	Amino Acid	Leucine, Isoleucine and Valine Metabolism	-1.09231	0.0402768	-2.12008	-0.0547404	ageN:X15676	0.504703	0.258112	-0.372392	1.37249	0.0750548	0.694003	-0.28883	0.461764
carotene diol (2)	Cofactors and Vitamins	Vitamin A Metabolism	0.785781	0.0425865	0.00433787	1.51517	ageN:X57636	0.407576	0.242087	-0.243052	1.11389	0.0725122	0.708384	-0.296823	0.466746
X - 12442			0.445544	0.0464202	0.00328973	0.875261	ageN:X46618	-0.0925744	0.625688	-0.447236	0.300418	0.112812	0.55392	-0.249917	0.500158
tryptophan	Amino Acid	Tryptophan Metabolism	-1.07814	0.0483162	-2.12861	0.0015662	ageN:X54	0.879916	0.0814777	-0.072729	1.8942	0.105728	0.558877	-0.238536	0.473421
3-hydroxyhexanoate	Lipid	Fatty Acid, Monohydroxy	0.782998	0.0483208	-0.0119504	1.53458	ageN:X53230	-0.761397	0.0212842	-1.40517	-0.12133	0.188178	0.296431	-0.154364	0.553035
(N(1) + N(8))-acetylspermidine	Amino Acid	Polyamine Metabolism	1.05684	0.0483984	0.0750279	2.14861	ageN:X57814	0.0564081	0.86627	-0.549337	0.76438	0.110687	0.56339	-0.25421	0.499763
* The metabolites that were suggestively associated (P<0.1) or nominally significant (P<0.05) in the age*metabolite model and the metabolite as main effect model have been highlighted
